# Supplementary material for: Development of transcriptomic tools for predicting the response to individual drug of the mFOLFIRINOX regimen in patients with metastatic pancreatic cancer
Source: Front Oncol. 2024 Sep 11;14:1437200. doi: 10.3389/fonc.2024.1437200 (PMC11422012; doi:10.3389/fonc.2024.1437200)
Supplement: Supplementary file 2 [file Table1.xlsx]

## Sheet: Legend
Supplementary Table 1. Genes associated with the chemo-response signatures for mFOLFIRINOX drugs.

## Sheet: 5FU
Gene	Correlation
TSHZ2	Negative
MGP	Negative
NR5A2	Negative
EPHB6	Negative
VCAN	Negative
FGF19	Negative
IL7R	Negative
SERPINA3	Negative
AKR1B10	Negative
CA9	Negative
ITGA9	Negative
SUCNR1	Negative
CST4	Negative
WNT7A	Negative
AQP5	Negative
WFDC2	Negative
SLCO4A1	Negative
ALB	Negative
EDIL3	Positive
CDON	Positive
CCDC152	Positive
TNNT1	Positive
PPP1R1B	Positive
AQP1	Positive
ITLN1	Positive
SELENOP	Positive
SLC13A5	Positive
ADIRF	Positive
TNFRSF6B	Positive
SRGN	Positive
CSPG4	Positive
BCAT1	Positive
DMBT1	Positive
PADI2	Positive
FER1L6	Positive
ANPEP	Positive
TIMP3	Positive
QPRT	Positive
MUC6	Positive

## Sheet: Oxaliplatin
Gene	Correlation
SERPINB2	Negative
COL12A1	Negative
PTPRG	Negative
SLC1A3	Negative
VIPR1	Negative
ZNF334	Negative
MCOLN3	Negative
CNNM1	Negative
ARFGEF3	Negative
SCD5	Negative
GSTM3	Negative
ADAMTS9	Negative
GDA	Negative
GATM	Negative
GALNT14	Negative
GALNT18	Negative
TLE4	Negative
ERAP2	Negative
PAX6	Negative
DUXAP10	Negative
COL4A4	Negative
ZNF736	Negative
NCR3LG1	Negative
MT1E	Negative
LARGE2	Negative
HES2	Negative
UST	Negative
SLC2A3	Negative
NIBAN1	Negative
BACE2	Negative
BDKRB2	Negative
AADAC	Negative
SPINK5	Negative
COL4A3	Negative
ABCA3	Negative
ICAM1	Negative
SEL1L3	Negative
PDE4C	Negative
PCSK9	Negative
VWA5A	Negative
COLCA2	Negative
CCND2	Negative
ZNF618	Negative
HPDL	Negative
VLDLR	Negative
CELSR3	Negative
MAPRE2	Negative
ESPN	Negative
AKT3	Negative
KRT5	Negative
SLC38A5	Negative
P2RY1	Negative
CHST4	Negative
MAN1A1	Negative
KCTD15	Negative
CTH	Negative
NLRP1	Negative
ANKRD1	Negative
SLAIN1	Negative
CLU	Negative
TBC1D30	Negative
LYPD6B	Negative
PARD3B	Negative
PPBP	Negative
NRARP	Negative
SERPINB7	Negative
COLCA1	Negative
SYNE1	Negative
LYPD2	Negative
GPRC5B	Negative
JPH2	Negative
CYP2C9	Negative
CYP2C18	Negative
ADGRL2	Negative
SCIN	Negative
PTPN13	Negative
FGFR4	Negative
SLC27A2	Negative
KRT13	Negative
TNFAIP2	Negative
DMKN	Negative
CYP2C19	Negative
FLG	Negative
DBNDD1	Negative
DSG3	Negative
AMOT	Negative
RIMKLB	Negative
SERPINB8	Negative
SLC6A20	Negative
CNN3	Negative
SEMA5A	Negative
DUXAP8	Negative
SMIM24	Negative
ADH1C	Negative
MGP	Negative
MATN2	Positive
CD81	Positive
ANTXR2	Positive
RUNX3	Positive
KYNU	Positive
DHRS9	Positive
RAC2	Positive
COL4A2	Positive
IGFBP1	Positive
SYCE1	Positive
BMP7	Positive
TGFBI	Positive
TFAP2C	Positive
PRDM8	Positive
HOTAIRM1	Positive
MYBL1	Positive
CDHR5	Positive
COL17A1	Positive
TMTC1	Positive
LINC01169	Positive
BEX3	Positive
TRPV2	Positive
LXN	Positive
MYADM	Positive
NCCRP1	Positive
MLPH	Positive
SLC16A3	Positive
C1QTNF1	Positive
FAXDC2	Positive
FOXQ1	Positive
FLNA	Positive
IGFBP7	Positive
SERPINE1	Positive
CHST11	Positive
FKBP5	Positive
VIM	Positive
LDOC1	Positive
LDHB	Positive
XKR9	Positive
KLK11	Positive
SCNN1G	Positive
HAL	Positive
LINC00960	Positive
PRAME	Positive
CLMP	Positive
AXL	Positive
RGS20	Positive
EDIL3	Positive
MAPRE3	Positive
CDA	Positive
MPP1	Positive
ZNF418	Positive
TGM2	Positive
KLK7	Positive
GCNT3	Positive
PAX9	Positive
ALOX15B	Positive
TOX2	Positive
NPBWR1	Positive
PLCB1	Positive
DCBLD1	Positive
TMX3	Positive
PRR5L	Positive
CD40	Positive
FIGN	Positive
MAFB	Positive
COL4A5	Positive
COPZ2	Positive
RUNX2	Positive
ACKR2	Positive
TRPS1	Positive
NNMT	Positive
TIMP3	Positive
FSTL1	Positive
HOXA13	Positive
EPGN	Positive
LBH	Positive
LY6K	Positive
RFX8	Positive
HOXB8	Positive
DKK1	Positive
PLCB2	Positive
APBB1	Positive
PCDH7	Positive
NTSR1	Positive
BMF	Positive
ZNF365	Positive
NID1	Positive
LINC00654	Positive
CES4A	Positive
BNIP3	Positive
PRSS21	Positive
CYP2B7P	Positive
TNC	Positive
APOD	Positive
KLK6	Positive
OSBP2	Positive
ECHDC3	Positive
C2	Positive
FAM83A	Positive
MIA	Positive
FPR1	Positive
LGALS1	Positive
STMN3	Positive
RAB34	Positive
GJB2	Positive
ADAM19	Positive
FLRT2	Positive
IRX3	Positive
COL18A1	Positive
HOXB13	Positive
KLHL4	Positive
TRPM2	Positive
ARMCX1	Positive
CADM1	Positive
CHGB	Positive
PREX1	Positive
KRT6A	Positive
GABRE	Positive
POPDC3	Positive
HOXC12	Positive
GLI3	Positive
C11orf86	Positive
SNAI2	Positive
WWC3	Positive
CASC9	Positive
VGLL3	Positive
ZNF415	Positive
MIR100HG	Positive
JCAD	Positive
SLCO2B1	Positive
RBP4	Positive
HOXC10	Positive
NRCAM	Positive
EFCAB1	Positive
LGALS4	Positive
CLDN10	Positive
ARL11	Positive
CDYL2	Positive
TNS4	Positive
DACT2	Positive
CLEC4O	Positive
COL5A2	Positive
HOXC13	Positive
CPE	Positive
HAS2	Positive
HIF3A	Positive
ZNF114	Positive
PMEPA1	Positive
CCN6	Positive
LYPD3	Positive
PTPRS	Positive
COL6A1	Positive
HORMAD1	Positive
MDFIC	Positive
ANGPTL2	Positive
KRT6B	Positive
BTBD6	Positive
LNCAROD	Positive
EPHA4	Positive
SLC44A5	Positive
IGFL2	Positive
TRHDE	Positive
MUC3A	Positive
CDKN2B	Positive
TMEM45A	Positive
WDR72	Positive
CCBE1	Positive
L1CAM	Positive
BASP1	Positive
IGF2	Positive
GASK1B	Positive
COL5A1	Positive
EFEMP1	Positive
LINC00668	Positive
SERPINE2	Positive
LINC01819	Positive
QPCT	Positive
ROS1	Positive
COL6A2	Positive
IGF2BP1	Positive
FN1	Positive

## Sheet: Irinotecan
Gene	Correlation
TNC	Negative
MYBPC1	Negative
AKR1C2	Negative
IFI44L	Negative
ANPEP	Negative
CLDN10	Positive
SLC28A3	Positive
CFTR	Positive
LY6D	Positive
TFF3	Positive
MTCL1	Positive
TNS1	Positive
SEMA3E	Positive
VTCN1	Positive
PROM1	Positive
MME	Positive
PRODH	Positive
DUOXA2	Positive
GPC4	Positive
KRT17	Positive
VGLL3	Positive
CXCL6	Positive
PDE3A	Positive
KLK7	Positive
SLC26A9	Positive
