# Supplementary material for: Development of transcriptomic tools for predicting the response to individual drug of the mFOLFIRINOX regimen in patients with metastatic pancreatic cancer
Source: Front Oncol. 2024 Sep 11;14:1437200. doi: 10.3389/fonc.2024.1437200 (PMC11422012; doi:10.3389/fonc.2024.1437200)
Supplement: Supplementary file 3 [file Table2.xlsx]

## Sheet: Legend
Supplementary Table 2. Chemo-response profile of the preclinical models for each signature.

## Sheet: PDC_5FU
AUC	Score	PDC
0.8204	-0.000115095	PDC001
0.8041	-0.00364126	PDC002
0.7817	0.00060089	PDC003
0.7876	-0.000557264	PDC004
0.8275	-0.000887182	PDC005
0.8436	6.88863e-05	PDC006
0.9009	0.00113154	PDC007
0.8183	0.000577204	PDC008
0.717	-0.000709175	PDC009
0.8327	0.000314072	PDC010
0.8043	0.00247004	PDC011
0.9085	0.00218494	PDC012
0.9562	0.000603587	PDC013
0.8494	0.000288229	PDC014
0.7929	0.000723618	PDC015
0.8375	-0.000433654	PDC016
0.8991	0.00135388	PDC017
0.8301	0.00116998	PDC018
0.7795	-0.00133767	PDC019
0.6843	0.000811457	PDC020
0.7865	-0.000220946	PDC021
0.793	0.000360914	PDC022
0.818	-0.00185713	PDC023
0.6879	-0.00150766	PDC024
0.5931	-0.00100292	PDC025
0.8351	-0.000893998	PDC026
0.8055	-3.62966e-05	PDC027

## Sheet: PDX_5FU
POR	Score	PDX
90	0.000525005	PDX001
48	-0.00321328	PDX002
70	-0.0039731	PDX003
83	0.00119012	PDX004
104	0.00605572	PDX005
80	-0.000602192	PDX006

## Sheet: PDO_5FU
AUC	Sample	PDO
0.5752	0.0018451	Org.1
0.5443	0.000574104	Org.2
0.5904	0.00441035	Org.3
0.6354	-0.0007496	Org.4
0.4384	-0.00345095	Org.5
0.558	0.00024962	Org.6
0.536	0.0027912	Org.7
0.4926	0.000275071	Org.8
0.6044	-0.000478726	Org.9
0.5473	-0.00161768	Org.10
0.5969	0.0041695	Org.11
0.5479	0.000600885	Org.12
0.3652	-0.0002518	Org.13
0.5066	-0.00262128	Org.14
0.5263	0.000266988	Org.15
0.5296	0.000498067	Org.16
0.5607	-0.00136304	Org.17
0.5639	0.000614833	Org.18
0.5206	-0.00266657	Org.19
0.627	0.00330213	Org.20

## Sheet: CCL_5FU
AUC	Score	CCL
0.87	-0.0052857	AsPC.1
0.847	-0.00765575	CFPAC.1
0.851	-0.00734125	DAN.G
0.886	-0.0025846	MIA.PaCa.2
0.884	-0.0057361	PA.TU.8902
0.889	-0.00567856	PANC.10.05
0.89	-0.003849	PANC0403
0.952	0.00171254	QGP.1
0.89	-0.0051423	SW1990
0.854	-0.00561212	KP2

## Sheet: PDC_Oxa
AUC	Score	PDC
0.6821	0.0164436	PDC001
0.6959	-0.0488696	PDC002
0.7842	0.0171579	PDC003
0.7023	-0.00431049	PDC004
0.6918	-0.019142	PDC005
0.7633	0.0109876	PDC006
0.8476	0.00739147	PDC007
0.616	-0.0277237	PDC008
0.7537	-0.0178523	PDC009
0.7807	-0.0110487	PDC010
0.8394	0.0063758	PDC011
0.9009	-0.0117692	PDC012
0.7827	0.0146311	PDC013
0.7651	0.00242705	PDC014
0.7748	-0.000937154	PDC015
0.7807	-0.00400445	PDC016
0.6889	0.0116972	PDC017
0.6552	-0.00893846	PDC018
0.7044	-0.00352977	PDC019
0.7702	0.00509165	PDC020
0.6214	-0.0161811	PDC021
0.6986	-0.0160811	PDC022
0.7648	0.0209725	PDC023
0.7424	0.00427312	PDC024
0.6165	-0.00318058	PDC025
0.5693	-0.0169425	PDC026
0.8482	0.0105177	PDC027

## Sheet: PDX_Oxa
POR	Score	PDX
112	0.00828794	PDX001
113	0.0318653	PDX002
105	0.0189301	PDX003
56	-0.00499895	PDX004
106	0.00275555	PDX005
187	0.0297615	PDX006
67	-0.00976731	PDX007

## Sheet: PDO_Oxa
AUC	Score	PDO
0.509	-0.0125681	Org.1
0.4824	-0.0229797	Org.2
0.6003	0.0322418	Org.3
0.5557	-0.0077366	Org.4
0.5811	0.0146556	Org.5
0.3898	0.00209496	Org.6
0.5151	-0.00315362	Org.7
0.5271	-0.00418277	Org.8
0.5552	0.0173066	Org.9
0.5658	-0.0159564	Org.10
0.6548	0.0104156	Org.11
0.6681	0.0204285	Org.12
0.6027	0.0145665	Org.13
0.5233	0.00484818	Org.14
0.5046	0.0099711	Org.15
0.4839	-0.00620317	Org.16
0.5233	-0.00936583	Org.17
0.5384	0.014633	Org.18
0.4702	-0.000714951	Org.19
0.5161	-0.0227284	Org.20
0.4162	-0.0248391	Org.21

## Sheet: CCL_Oxa
AUC	Score	CCL
1.31	-0.0088796	AsPC.1
1.28	-0.0228432	BxPC.3
0.745	0.0494121	MIA.PaCa.2
0.846	0.00546741	PA.TU.8902
0.872	0.0491165	PA.TU.8988T
0.922	-0.00807474	PANC.02.03
0.92	0.0100772	PANC.10.05
0.903	0.0118684	QGP.1
0.883	-0.00584704	SW1990
0.811	0.000444316	YAPC

## Sheet: PDC_Iri
AUC	Score	PDC
0.6918	0.00128321	PDC001
0.6056	-0.00269832	PDC002
0.6745	-0.00375688	PDC003
0.6447	-0.00396817	PDC004
0.8458	-0.00489655	PDC005
0.6551	0.0012251	PDC006
0.6129	-0.00277756	PDC007
0.6799	0.00775573	PDC008
0.6487	-0.00185801	PDC009
0.6635	0.0012112	PDC010
0.6822	-0.00224856	PDC011
0.3561	-0.0070993	PDC012
0.6409	0.000648032	PDC013
0.8162	0.000712429	PDC014
0.6566	-0.0101286	PDC015
0.7371	0.00193401	PDC016
0.5052	-0.00299043	PDC017
0.7928	0.00375732	PDC018
0.6559	0.00689225	PDC019
0.6263	-0.00644631	PDC020
0.6773	0.012168	PDC021
0.6145	0.0108174	PDC022
0.491	-0.00820602	PDC023
0.6772	0.00132742	PDC024
0.6471	0.00580803	PDC025
0.6967	-0.001326	PDC026
0.4967	-0.00742715	PDC027

[truncated: 3 more sheets: PDX_Iri, PDO_Iri, CCL_Iri]
